# Supplementary material for: Quantitative Determination of 2-Oxo-Imidazole-Containing Dipeptides by High-Performance Liquid Chromatography/Tandem Mass Spectrometry
Source: Antioxidants (Basel). 2022 Dec 2;11(12):2401. doi: 10.3390/antiox11122401 (PMC9774565; doi:10.3390/antiox11122401)
Supplement: Supplementary file 1 [file antioxidants-11-02401-s001.zip]

Archive with 1 entries (1 files):
- antioxidants-2025661-supplementary.pdf
